# Supplementary material for: Molecular Profile of Variants Potentially Associated with Severe Forms of COVID-19 in Amazonian Indigenous Populations
Source: Viruses. 2024 Feb 26;16(3):359. doi: 10.3390/v16030359 (PMC10974871; doi:10.3390/v16030359)
Supplement: Supplementary file 1 [file viruses-16-00359-s001.zip]

Archive with 1 entries (1 files):
- viruses-2790204-Supplementary Materials.pdf
